# Supplementary material for: Ketogenic-Mimicking Diet as a Therapeutic Modality for Bipolar Disorder: Biomechanistic Rationale and Protocol for a Pilot Clinical Trial
Source: Nutrients. 2023 Jul 7;15(13):3068. doi: 10.3390/nu15133068 (PMC10346691; doi:10.3390/nu15133068)
Supplement: Supplementary file 1 [file nutrients-15-03068-s001.zip]

Archive with 1 entries (1 files):
- nutrients-2467077-supplementary.pdf
